# Supplementary material for: Effect of Antibacterial Prophylaxis on Febrile Neutropenic Episodes and Bacterial Bloodstream Infections in Dutch Pediatric Patients with Acute Myeloid Leukemia: A Two-Center Retrospective Study
Source: Cancers (Basel). 2022 Jun 28;14(13):3172. doi: 10.3390/cancers14133172 (PMC9264841; doi:10.3390/cancers14133172)
Supplement: Supplementary file 1 [file cancers-14-03172-s001.zip]

Archive with 1 entries (1 files):
- cancers-1788751-supplementary.pdf
